# Supplementary material for: Breakthrough Infections in SARS-CoV-2-Vaccinated Multiple Myeloma Patients Improve Cross-Protection against Omicron Variants
Source: Vaccines (Basel). 2024 May 9;12(5):518. doi: 10.3390/vaccines12050518 (PMC11125692; doi:10.3390/vaccines12050518)
Supplement: Supplementary file 1 [file vaccines-12-00518-s001.zip]

Archive with 1 entries (1 files):
- vaccines-2961181-supplementary.pdf
